# Supplementary material for: Probing GFP Chromophore Analogs as Anti-HIV Agents Targeting LTR-III G-Quadruplex
Source: Biomolecules. 2021 Sep 26;11(10):1409. doi: 10.3390/biom11101409 (PMC8533149; doi:10.3390/biom11101409)
Supplement: Supplementary file 1 [file biomolecules-11-01409-s001.zip]

Archive with 1 entries (1 files):
- supplementary Biomolecules_revision2.pdf
